# Supplementary material for: The Impact of Temperature on the Sporogonic Development of the Tropical Avian Malaria Parasite Plasmodium relictum (Genetic Lineage pGRW4) in Culex pipiens Form molestus Mosquitoes
Source: Microorganisms. 2021 Oct 28;9(11):2240. doi: 10.3390/microorganisms9112240 (PMC8620208; doi:10.3390/microorganisms9112240)
Supplement: Supplementary file 1 [file microorganisms-09-02240-s001.zip]

Archive with 1 entries (1 files):
- microorganisms-1349641-supplementary.pdf
